# Supplementary material for: Divergent roles of RIPK3 and MLKL in high-fat diet–induced obesity and MAFLD in mice
Source: Life Sci Alliance. 2024 Nov 12;8(1):e202302446. doi: 10.26508/lsa.202302446 (PMC11557689; doi:10.26508/lsa.202302446)
Supplement: Supplementary file 1 [file LSA-2023-02446_SdataF1.xlsx]

## Sheet: Figure 1
Fig. 1B
IL-1β pg/ml	WT			Mlkl-/-			Ripk3-/-			Ripk3-/-Casp8-/-
-	0	0	0	19.3389	33.168	30.3712	19.3389	30.3712	33.168	34.5718	40.2207	24.8224
LPS/BSA	66.2496	40.2207	47.3545	53.1165	94.692	38.8035	76.6182	47.3545	22.0719	0	9.93542	7.30742
LPS/BSA-PA 600	1334.21	1320.62	1170.76	1530.83	1287.06	1293.72	1453.53	1489.98	1475.33	0	20.7032	16.6247
Fig. 1C
TNF pg/ml	WT			Mlkl-/-			Ripk3-/-			Ripk3-/-Casp8-/-
-	51.109	37.8317	100.443	104.003	76.47	71.5482	55.6961	26.6748	36.4027	20.0424	29.4037	29.4037
LPS/BSA	1487.04	1769.83	1514.8	1792.25	1631.67	1398.39	1715.17	1149.86	1229.79	603.172	503.93	321.382
LPS/BSA-PA 600	1873.36	1958.82	2448.08	2201.02	2062.25	1909.43	2089.13	2305.06	1897.32	475.776	406.647	514.764
Fig. 1D
% Dead cells	WT			Mlkl-/-			Ripk3-/-			Ripk3-/-Casp8-/-
-	11.4	8.1	8.7	10.3	16.1	9.6	7.1	6.7	8.3	15.9	11.5	12.4
LPS/BSA	11.5	8.3	12.2	7.7	9.4	12.3	9.7	11.9	6.4	11.8	16.2	17.2
LPS/BSA-PA 600	84.8	73.6	85.9	84	84.4	85.1	65.3	72.7	83.7	49.1	42.7	47
