# Supplementary material for: Divergent roles of RIPK3 and MLKL in high-fat diet–induced obesity and MAFLD in mice
Source: Life Sci Alliance. 2024 Nov 12;8(1):e202302446. doi: 10.26508/lsa.202302446 (PMC11557689; doi:10.26508/lsa.202302446)
Supplement: Supplementary file 2 [file LSA-2023-02446_SdataF2.xlsx]

## Sheet: Figure 2
Fig. 2A
	Mouse weight (g)
Week	Casp8lox/lox ND																			Casp8lox/lox Ripk3-/- ND																Casp8Lysmcre Ripk3-/- ND
0	22.2	22.1	25.1	25.6	22.7	23.3	22.7	23.2	24.5	27.6	26.5	24.8	24.4	29.3	23.5	20.7	28	28.8		25.8	24.4	23.7	27.7	27	28.7	25.8	25.9	24.7	25.3	23.3	26.9	25.6	26.7	26.6		25.5	24.5	26.5	28.6	26.9	24.7	26.6	26.2	26.8
1	23.8	23.2	27.1	25.4	23.8	23.9	23	24.8	24.8	29.3	26.9	25.6	24.6	31.1	24.2	21.8	28.3	29.4		27.2	25.1	24.7	28.7	26.7	30.8	27.7	23.8	25.5	26.3	25.8	27.9	27	27.4	28.3		25.5	25.3	27.9	29.4	27	24.6	27	27	27.6
2	24.8	22.6	27.9	26.4	24.4	24.2	24.8	27.1	27.8	30.2	28.2	26.4	25.4	32.8	24.4	22.6	28.8	29.8		27.2	25.8	25.1	29.1	28.1	31.8	29	25.1	26.1	27.2	26.6	29.2	27.6	28.6	28.9		27.1	25.9	27.6	30	27.7	25.4	27.7	27.1	28.7
3	25.9	24	29	27.1	24.7	24.7	26.1	28.6	29.6	31.2	28.9	27.1	25.5	33.9	25.4	23	28.4	29.6		28.1	26.4	26.4	30.8	28	33.4	30	26.3	26.5	27.6	27.4	30.4	28.3	29.7	30.1		27.2	26.4	29	30.6	28.3	25.6	28	27.2	29.4
4	26	24.8	29.4	29.7	26.2	26	27.3	30	31.3	32.4	29.1	28.2	26.4	34.9	25.3	24.2	30.4	30.9		29	27.3	27.2	31.7	28.4	35.3	30.7	27.9	26.8	29	28.6	31.3	30.2	31	31.7		28.2	26.8	29.2	32.6	29.9	27	29.8	28.6	31
5	25.7	25.2	29.5	30.5	27.1	27.2	28.3	31.7	33.5	34	29.9	30.7	27.4	36.5	26.6	24.7	30.9	32.1		30.1	28.5	27.2	33.2	29.4	36.7	32.1	27.4	29.4	29.6	29	33	30.6	31.9	32		28.5	28.7	30.4	33.3	30.6	27.8	30.4	28.5	30.7
6	26.6	26.2	29.9	31.2	28.4	28.2	28.8	31.9	33.2	34.7	30.6	31.2	28.3	37.1	27.3	25.9	32.2	33.5		30.4	29.6	27.4	33.1	29.4	38	33.7	27.8	29.1	30.5	29.5	33.5	30.8	32.6	33.3		28.9	28.5	30.5	33.5	31	28.2	30.6	29.4	32.7
7	26.6	26.2	30.5	32.6	30	29.4	30	33.2	34.9	36.3	32	32.3	29.6	37.7	28.6	27.1	33.7	35.2		31.2	30.6	28.2	34.9	29.6	39.4	34.1	30.5	28.6	31.3	30.4	33.9	31	33	33.9		30.2	29.1	30.7	35.5	31.2	28.9	32.5	30.4	33.6
8	27.1	25.4	30.7	33.7	31	30.5	31.5	34.5	36.6	37.5	32.9	33.1	30.5	39.2	29.2	28.2	34.3	35.5		31.4	30.2	27.8	35.1	30.8	41.9	35.2	29.5	29.4	32.4	30.9	36	31.6	34.4	35.6		31.1	29.8	32.1	37.2	33	29.8	34.2	31.6	34.3
9	26.9	26.2	30.7	33.9	31.5	30.8	32.2	35.1	36.6	38.4	33	34	30.1	39.4	30	28.6	34.7	36.1		31.8	31.3	28	36.5	31.2	42.6	35.8	29.4	30.1	32.5	30.8	36	32	35.1	34.7		31	30	33.6	37.5	32.7	30.5	33.2	32.2	32.5
10	27.7	26.8	31.7	35.6	32	32.6	32.9	36	37.3	39.6	33.6	35.1	31.2	39.5	29.9	28.9	35.1	35.8		32.9	31.6	27.5	36.9	31.8	44	36.8	30.5	30.3	32.3	31.6	37.2	32.7	35.2	34.9		30.5	30.7	33.3	36.9	33.2	30.3	34.1	32	33.1
11	27.2	27.4	31.7	36	32.7	33.5	33.7	36.6	38.4	39.5	33.4	35.5	31.1	39.7	30.2	29.6	34.2	35.3		33.3	31.7	28.7	36.9	32.7	45.5	37.3	31.3	31.1	32.9	32.7	37.3	31.7	35.7	34.7		31	30.9	32.7	37.8	34.3	30.9	35.1	33.3	33.9
12	28	27.9	32	35.2	32	33.4	34	37.5	37.7	40.9	33.6	36.6	32.9	41.9	31.5	31.6	36.4	37.2		34.2	32.3	29.2	37.8	34.4	46.7	37.8	31	31.1	34.2	33	38.6	33.1	37.81	36.8		30.9	31.6	33.1	38.1	34.4	31.3	35.8	33.2	35.4
13	27.6	27.3	31.4	35.3	32.2	33.7	33.7	37.6	38.6	42	34.6	37.9	33.4	42.8	31.8	31.9	36.3	38		34.6	32.1	28.7	37.4	34.3	47.9	37	30.7	31.7	34.1	34.1	40	33.4	37.9	37.7		30.6	31.6	33.2	38.8	35.3	31.6	35.7	33.7	36.2
14	28.2	28.3	33.2	36.4	32.1	35	34.3	34.9	39.7	42.6	35.3	38.4	34.4	43.4	32.5	33.3	35.9	37.9		35.5	33.2	29.4	38.1	36.1	47.4	38.4	31.9	32.5	35.5	35.2	40.8	32.8	38.2	37.8		31	33.6	33.5	41.1	36.5	32.4	37.7	35.4	36.4
15	27.5	28	33.1	36.1	31.6	34.5	35.1	38.6	39.1	43.6	35.5	38.8	34.9	42.1	32.1	33.7	36.9	38.6		35.8	33.6	29	37.9	36.1	47.5	38.2	31.2	31.5	34.2	33.7	40.1	33.5	38.1	38		30.8	33.6	33	40.7	36.2	31.6	37.1	34.4	34.7
16	27.6	28.4	33.7	36.7	32.1	35.4	35.7	39	39.9	43.1	35.5	38.4	34.8	41.3	33	34.6	38.2	40		36.1	34.6	29	38.7	37.2	49.1	39.7	31.2	31.8	35.4	34.2	41.1	34.3	38.8	38.7		31.3	34.3	33	42.2	36.5	32.3	37.6	34.6	35.6
17	28.2	30.1	34.5	37.9	33.2	35.8	36.4	40.4	38.6	44.2	36.6	39.3	35.5	43.1	33.7	35.1	39.3	40.2		36.5	34.5	29.6	37.8	35.6	48.8	38.6	32.1	32.1	35.6	35.3	42.6	34.8	38.6	39		32.3	34.8	33.7	43.1	36.1	32.5	38	35.1	37.8
18	27.2	29.6	34.4	38.6	33.3	36	37.6	40.7	40.2	43.9	35.6	39.6	35.6	42.9	32.9	34.7	38	39		35.6	34.3	29.8	38.4	37.3	48.9	40.2	32.2	32.5	35.8	36.1	42.2	34.3	38.7	40.1		32.1	34.2	33.1	44.2	37.6	33.4	39.1	35.9	38.3
19	27.9	30.8	35.9	38.9	32.4	35.4	36.2	40	40.3	43.4	34.8	39.1	34.8	41.6	32.8	36.5	38.5	39.6		36.1	34.9	30.3	37.1	37.5	48.5	40.3	31.6	31.6	34.6	35.6	41.3	34.1	38	38.3		32.5	34.2	34.2	43.7	36.8	32.9	38	35.8	36.8
20	28.3	30.1	35.8	40.2	34	36.4	37.3	41.1	41.5	43.9	36.5	40.2	36.5	43.6	34.3	36.5	38.6	41.3		35.5	34.1	29.5	40.4	38.3	50.1	41.5	32.7	33.6	36.6	37	43.1	35	40.5	40.2		32.7	34.6	34	44.6	37.8	33.4	39.5	36.4	37.2
21	28.5	29.5	35.4	40.8	35.4	37.1	37.2	41.8	41.3	44.2	37.7	40.9	37.2	44.2	35.1	37.8	38.8	42.2		36.1	35.2	29.6	40.3	37.5	50	41.3	32.8	32.6	36.2	37	43.7	35.5	40.3	40.8		32.5	34.7	33.9	45	37.7	33.9	39.5	36.5	38
22	27.8	29.1	35	41.9	36.9	38	38.4	42.1	44.1	44.8	37.9	41.9	38	45.5	35	38.6	40.2	39.6		36.4	35.6	29.7	40.5	38.6	50.5	41.6	32.4	32.6	37	36.8	45.3	36.5	41.1	41.5		32.5	34.8	34.1	44.4	36.5	34.2	39.6	37.1	40.3
23	27.9	29.7	36.1	42.3	38.3	38.1	38.9	42.9	44.2	46.7	38.9	42.9	39.5	47.2	36.1	39.8	41.6	39.3		37.2	36.9	30	39.5	37.8	51.5	41.5	33	33.6	37.3	37.8	47.2	37.2	42.1	43.1		33.4	35.4	34.7	45.4	38.2	35	40.2	38.4	42.6
24	28.6	30.2	35.4	41.1	37.6	38	39.1	42.1	43.4	47	38	43.6	39.1	45.9	35.9	38.8	41.3	40.6		36.8	35.2	29.2	40	39.2	50.8	42.2	33.6	33.2	37.2	37.9	46.3	35.7	40.9	41.9		32.9	35.1	33.9	44.4	37.7	34.3	39.3	37	40.4
25	28.1	30.1	36.1	42	38.7	38.8	40.3	42.7	44.3	47.7	39	43.6	39.3	45	35.4	39.4	41.3	40.7		36.6	36.3	28.9	40.2	39.8	51.8	42.5	33.9	33.6	37.4	38.4	45.5	34.3	40	41.4		32.8	36.3	34.3	45.6	38.4	35.7	40.8	38	39.4
Fig. 2B
	Mouse weight (g)
Week	Casp8lox/lox HFD														Casp8lox/lox Ripk3-/- HFD																Casp8Lysmcre Ripk3-/- HFD
0	22.7	23.9	23.2	24.8	26.2	26.4	23.1	20.6	25.8	22.9	21.4	20.6	21.9		23.4	24.5	20.2	20.6	20.7	23.9	23.7	24.6	23.3	23.4	23.1	23.4	24.9	25.6	23		24.6	25.6	22.2	23.8	24.6	24.8	24.1	25.2	23.4	25.3	24.9	25	25.8
1	25	26.4	25.4	27.2	28.6	27.8	26	22	26.4	23	23.3	21	23.5		24.2	26.6	20.6	21.7	21.8	24.9	25.8	24.7	24.8	24.2	24.1	22.8	24.5	26.5	22.7		25.7	26.3	23.4	25	25.7	26	25	26.1	25	26	25.9	26	26.8
2	26.3	27.9	26.4	27.7	30.8	29.8	28.5	24.1	29.5	25.2	24.9	23.1	26.2		24.8	28.2	22	22.6	22.2	26	25	25.8	24.9	24.8	25.5	24.9	25.7	27.6	23.7		26.2	26.5	24.2	25.6	26.3	27	26.2	27.7	26.3	26.5	25.8	26.2	27.1
3	29.1	29.8	28.6	29.5	32.8	30.6	30.6	25.2	31.6	27.7	26.6	24.5	28.5		25.8	30	23.1	23.2	23	27.9	26.2	27.1	26.2	26.1	27.6	26.5	26.8	29.3	24.8		27.7	28.2	26.2	27.1	28.1	28.7	27.6	28.9	27.9	28.2	27.2	27.6	28.7
4	31.3	30.8	30.3	31.3	34.7	32.3	32.3	26.3	34.5	28.7	28.1	25.1	28.7		27	31.4	24.4	24.9	23.9	28.5	26.5	27.3	26.8	26.2	27.9	27.3	28.4	30.1	26.3		28.5	29.1	27.7	28	28.9	29.3	28.2	30	27.9	29	28	28.8	30.1
5	32.1	32.3	32.4	32.1	33.8	36	34.4	27.1	36.7	29.8	27.5	26.4	29.9		28	33.1	25.3	26	24.7	29.8	27.9	27.9	28	28.2	27.3	27.6	29	30.7	26.1		29	30	29.2	27.9	30.2	30.3	29.1	31.2	29.2	29.6	27.8	28.9	31.1
6	34.8	34.3	34.7	34.7	37.1	35.2	35.9	28.1	38.3	32.4	29.8	28.1	32.7		28.6	34.6	26.4	27.3	25.1	30.4	28.2	27.4	28.7	28.4	29.9	29.9	32.6	32.9	28.4		30	31.2	29.7	29	31.3	30.4	30.5	32	30	31.5	30.1	31.5	34
7	37.1	36.2	37.4	36.2	38.5	36.1	36.9	29	38.2	33.7	31.3	29.3	34.5		29.2	36.4	27.5	29.6	26.4	32.4	29.8	29.7	30.3	28.6	31.9	30.1	32.1	33.9	27.9		30.7	29.3	30.5	32.8	31.7	31.5	31.1	32.5	31.6	31.8	30	30.9	34.7
8	36.9	36.2	37.7	33.6	38.2	36.3	36.1	28.2	39.4	36	32.6	31.5	36		29.8	36.2	28.5	30	26.6	33.8	31.6	31.4	31.2	29.2	33.1	30.5	32.7	34.3	28.2		31.1	32.3	31.7	30	32.3	31.3	31.6	33.9	32.6	32.7	31	32.1	35.9
9	39.1	37.8	38.9	35.2	40.3	37.2	37.8	30	41.4	37.2	33.6	31.7	38		31.1	27.8	29.8	31.6	27.5	33.3	31.6	33.1	32.3	29.9	33.3	32.3	34	36.4	29.7		32.5	33.3	32.2	31	33.5	32	32.3	34.6	33.1	34.4	32.8	33	37.8
10	41.7	39.8	41.2	37.2	42.9	38.7	39.8	30.8	43.7	35.3	32.1	30.2	37.3		32.1	39.1	31.5	33.6	28.4	33.9	31.9	33.7	32.7	30	33.3	30.2	32.6	33.9	29.6		33.5	34.2	33.3	31.2	33.7	31.5	32.7	34.4	32.8	32	31.1	31.6	34.8
11	43.3	41	42.5	38.7	44.1	39.1	40.5	31.7	44.4	37.5	33.5	32.6	37.5		32.1	41	31.9	34.6	29.2	34.9	32.3	34.6	33.9	31.2	34.5	30.8	32.3	34.2	30.7		33.7	35.2	34.1	30.8	35.3	33.2	34.1	36.1	33.9	33.6	32.9	33.6	38.5
12	43.8	42.1	43.8	39.8	45.3	40.4	41.9	31.9	45.2	39	34.6	34.9	38.4		32.7	41.1	33.1	36.7	30.1	35.9	33	35	34.6	30.4	34.5	33	35.8	37.9	32.6		34	35.8	34.2	31.3	36	32.8	34.3	36.3	33.1	35.5	33.9	34.7	41.6
13	44.4	42.3	44.9	40.9	45.9	41	41.9	32.4	44.7	40.7	35	34.4	39.9		33.4	43	34.4	37.3	30.7	36	33.2	35.1	35.5	30.9	34.8	32.6	35.4	38.3	31.6		34.6	37.1	34.9	31.6	36.2	32.5	34.5	36.5	32.2	35	33.6	34.7	42.5
14	45	42.7	45.2	41.8	45.5	41.3	41.4	32.6	44.5	40.5	35.3	34.2	39.8		34.4	44.5	35.4	38.3	31.2	36.9	34.5	37.3	37	32.9	36.5	32.8	35.7	38.4	31.5		36.1	38.2	36.5	31.9	36.1	32.6	34.9	36.2	32.8	35.7	35.5	36.6	43.5
15	45.4	43.2	45.6	42.6	46.3	42.1	41.6	33.2	45.8	41.2	35.1	35	40.5		34.9	44.3	36.1	40.2	32.5	37.5	34.6	38.2	37.9	32.7	36.3	34.5	32.4	39.4	36.9		36.5	39	37.2	32.6	35.7	32.9	34.7	36.1	32.3	37.7	36.4	38	44.9
16	45.4	43.6	46.1	42.7	47.2	42.8	42.5	34.8	46.7	41.2	36.9	35.1	41.3		34.3	44.5	37.6	41.6	33.8	38.7	36	39.8	40	34.9	37.8	35.2	38.2	40.5	33.9		36.8	39.5	37.4	32.6	36.4	33.8	34.3	37	32.2	38.1	36.3	38	44.8
17	45.3	42.5	45.7	42.6	47.3	43.5	43.9	35.2	47.4	41.2	35.7	35.3	41.3		34.4	45	39.1	43.3	34.9	38.5	35.3	40.5	40.7	34.7	37.8	35.3	37.6	40.4	33.4		36.9	39.5	37.2	32.2	36.2	32.7	34.3	35.9	31.7	39.2	37.4	38.5	45.6
18	46.2	43.5	46.7	43.3	47.3	43.2	43.3	33	48	42.8	37.2	36.3	41.7		35	46.1	40	44.1	35.8	37.5	34	40.7	40.3	33.9	37.2	36.1	39.2	41.3	35.3		38.4	40.4	38	32.3	36.1	33.8	35.5	36.7	32.1	40.9	37.9	39.8	46.3
19	46.3	43.4	45.9	42.3	48.1	44.8	44.9	33.9	49	43.1	37	34.7	41.3		35.8	46.4	40.9	44.2	36.3	40.2	36.3	41.4	42.5	36.6	38.7	36.5	39.9	42	36.7		38.6	40.3	38.6	31.8	37.9	35.8	37.4	39.1	33.5	40.9	38.2	39.6	47.1
20	46.5	43.6	46.4	41.6	46.6	42.4	41.5	31.7	45.5	43.5	37.5	37.2	42.3		36.7	46.2	42.5	45.3	37.6	39	34.5	40.6	40.7	34	38.5	36.8	40.1	43.7	37.1		39.5	40.5	39.1	32	38.3	35.2	38.1	38.9	33.6	42.5	39.1	40.7	47.6
21	44.6	41.9	45.1	39.8	48.2	44	42.7	32.6	47.5	43.4	37.8	37.4	42.9		36.2	46.8	42.6	45	37.4	39	34.4	41.5	40.9	33.7	38.1	38.1	40.5	43.4	37.3		39.1	38.8	50.1	32.4	38.6	36	37.9	39.8	33.4	41.5	37.6	40	46.4
22	45.5	42.5	45.2	40	49.6	45.5	43.9	33.2	48.7	44.6	39	38.5	45.4		37.7	47.7	43	45.6	38.5	40.3	36.3	43.1	40.8	36.2	40.4	38.4	40.4	45.3	37.3		39.7	39.4	39.5	32.9	39.2	36.4	38.6	39.7	33.6	43.4	37.7	41.6	47.4
23	46.9	43	46.1	40.3	49.3	45.4	43.6	33.8	49.5	48.3	41.9	40.4	48.5		38.6	48.1	44.4	47.4	39.3	40.4	34.7	42.2	41.8	34.9	39.4	39.9	40.9	46.9	38.7		41.5	42.3	41.3	32.5	39.1	34.2	37.2	38.1	32.3	44.7	39.3	42.3	47.8
24	45.6	42.8	45.6	39.3	47.7	44.5	42.1	32.8	48.5	47.1	41.8	39.4	48.6		39	49.3	45.1	46.1	40	41.1	35.3	42.6	42.5	35.2	39.9	41.6	42.4	49.1	40.4		40.6	41.6	40.6	33	40	35.3	38	38.6	33	44.2	39	42.7	47.2
25	45.6	42.8	45.4	40.3	48.6	45.5	44.1	34.3	48.8	48.9	43.2	40.4	49.1		36.6	49.2	44.6	46.2	40.4	43.7	37.5	44.1	45	37.3	42.5	42.7	43.6	49.7	41.4		42.6	43.3	42	34.8	42.3	36.9	39.3	39.8	34.5	45.2	41.4	44.8	48.1
Fig. 2C
Organ weight (g)	Casp8lox/lox HFD														Casp8lox/lox Ripk3-/- HFD																Casp8Lysmcre Ripk3-/- HFD
SAT	1.909	1.936	2.249	0.98	1.943	1.988	1.197	0.748	1.767	2.586	2.661	2.283	3.086		1.574	2.795	2.141	2.822	2.537	2.625	1.347	1.857	2.449	1.096	1.806	1.688	2.088	2.72	2.2		2.053	2.056	1.874	0.897	1.483	1.167	1.723	1.469	0.803	1.754	1.953	2.404	1.963
VAT	2.705	2.615	2.974	1.975	2.363	2.724	2.295	1.754	2.775	3.496	3.809	2.919	3.196		2.367	2.762	2.875	2.471	2.533	3.207	2.327	2.791	2.688	2.044	2.4	3.566	3.388	3.722	3.701		3.043	2.752	2.496	1.982	2.591	1.978	2.487	2.239	1.325	3.718	3.053	3.296	2.577
Liver	2.681	2.223	3.147	1.658	2.588	1.866	1.798	1.286	2.976	3.3	2.638	2.519	3.644		1.164	2.698	1.369	2.637	3.272	1.587	1.379	1.665	1.92	1.094	1.716	1.577	1.457	1.974	1.38		1.635	1.657	1.368	1.375	1.29	0.994	1.452	1.252	1.391	2.049	1.388	2.034	3.245
** Gray boxes are mean +/- SEM extrapolated from Fig. S3D
Fig. 2D
8 weeks	Blood glucose mM
Time (min)	Casp8lox/lox ND										Casp8lox/lox Ripk3-/- ND					Casp8Lysmcre Ripk3-/- ND
0	7.8	8	9.1	10	6.4	7.8	9.8	8	6.9		7.1	6.6	7.2	7		7.8	8.4	9.8
15	19.1	21.4	23.7	24.8	24.6	17.5	18.4	19.7	11.4		17.3	16	18.4	15.4		17.7	17.2	18.4
30	19.5	19.7	22.8	21.1	21.3	14.8	17.3	20	10.8		15.5	14.3	16.6	15.8		17.3	17	17.4
50	21.5	21.4	20.6	18.5	15.6	13.1	17.8	16.6	11		13.6	12.4	17.4	16.5		13.9	16.9	16.5
80	15.6	21.4	14.6	17.8	11.9	11.2	11.9	15.1	9		10.6	10.5	12.4	13.3		11.5	13.5	15.3
120	17.8	19.4	19.2	14	12.7	12.4	12.5	15.5	12		10.8	9.6	10.8	12.4		11	12.4	12.4
Fig. 2E
8 week	Blood Glucose mM
Time (min)	Casp8lox/lox HFD						Casp8lox/lox Ripk3-/- HFD							Casp8Lysmcre Ripk3-/- HFD
0	9.8	7.7	11.9	9.9	11.2		10.1	9.3	8.2	9.2	10.6	13		9.3	6.7	10.8	9.1	13.7
15	20.8	21.6	27.6	29.5	29.1		23.5	17.7	21.5	20.1	24.6	21.7		16.8	14.7	20.8	19.5	23.7
30	23.3	20.4	31.1	33.3	33.3		25.2	19.1	19.2	20.7	24.2	22.5		18	17.8	21.5	19.5	26.7
50	24.2	18.3	27.5	33.3	30.2		29.4	19.1	17.3	22.9	20.2	20.9		15.7	15.6	17.5	20.8	23.8
80	17.9	13.8	21.3	22.9	24.4		19.5	12.8	9.9	22.3	11.2	18.4		12.8	11.1	16.6	14.9	15.3
120	12	10.9	16.1	14.1	18.7		18.9	9.4	9.3	13.3	10.5	14.3		9.2	9.2	10	11.5	11.5
Fig. 2G					Fig. 2H
Mean adipocyte 𝛍M2	Casp8lox/lox HFD	Casp8lox/lox Ripk3-/- HFD	Casp8Lysmcre Ripk3-/- HFD
	2062.85	2268.6	2444.78		Neutrophils x10E5/VAT g	Casp8lox/lox HFD	Casp8lox/lox Ripk3-/- HFD	Casp8Lysmcre Ripk3-/- HFD		Ly6chi monocytes x10E5/VAT g	Casp8lox/lox HFD	Casp8lox/lox Ripk3-/- HFD	Casp8Lysmcre Ripk3-/- HFD		Macrophage gate - CD11c+ MHCII hi x10E5/VAT g	Casp8lox/lox HFD	Casp8lox/lox Ripk3-/- HFD	Casp8Lysmcre Ripk3-/- HFD		Macrophage gate - MHCIIint/hi Ly6C- x10E5/VAT g	Casp8lox/lox HFD	Casp8lox/lox Ripk3-/- HFD	Casp8Lysmcre Ripk3-/- HFD
	2188.64	3104.51	3010.11			0.15084	0.11623	0.0288			0.209324	0.0984793	0.047039			1.2984	0.749665	0.611135			0.527738	0.493089	0.305124
	2602.2	2267.23	2242.98			0.12824	0.03531	0.05459			0.108829	0.0767031	0.0764521			2.63842	0.572606	1.03431			1.39166	0.206543	0.408861
	1999.75	2296.93	3473.61			0.07798	0.06327	0.06344			0.191233	0.124031	0.0956478			1.29614	0.733554	0.485243			0.455084	0.261021	0.188762
	2024.08	2112.18	2571.08			0.18648	0.06255	0.05035			0.112352	0.108053	0.0548236			0.744666	0.628298	0.229782			0.424472	0.171076	0.278991
	2860.59	2592.51	2605.91			0.112205	0.0209104	0.0129982			0.152967	0.0240618	0.0302337			0.877505	0.383058	0.282415			0.355957	0.421604	0.192755
	2550.15	2132.12	1586.99			0.0596621	0.0322592	0.0193519			0.0884028	0.069338	0.0677631			0.396871	0.580414	0.434161			0.33498	0.399016	0.324646
	3123.49	2145.27	1804.02			0.040708	0.0166036	0.0302568			0.102227	0.0358592	0.0336368			0.609023	0.600812	0.45241			0.283706	0.467974	0.235831
	2034.9	3503.06	1975.5				0.0171976	0.0295473				0.0315929	0.0164105				0.405736	0.398526				0.323951	0.224603
	2952.04	3568	1756.36
	2342.09	1296.36	1940.36
	3559.98	2786.36
Fig. 2I
IL-1β pg/mL	Casp8lox/lox HFD													Casp8lox/lox Ripk3-/- HFD													Casp8LysmcreRipk3-/- HFD
-	12.0186	12.0186	25.4776	16.1473	39.6814	37.6302	10.1756	32.5129	28	31.536	24.472	26.823		18.2159	22.3612	27.5586	22.3612	24.3567	29.4498	27.4107	13.2046	36.262	44.564	101.38	41.001		19.2512	15.1141	46.4153	8.92929	41.735	30.4702	46.8798	11.1847	38.63	61.291	48.135	23.297
LPS	52.7523	50.6371	97.8533	46.4153	121.643	107.709	106.642	305.405	110	92.795	57.693	81.824		30.6855	38.0061	50.6371	41.1542	70.7457	82.2777	92.8287	45.8496	79.396	83.04	72.131	61.291		18.2159	18.2159	32.7735	25.4776	78.0753	47.9106	35.5814	30.4702	63.694	73.34	101.38	38.63
TNF pg/mL	Casp8lox/lox HFD													Casp8lox/lox Ripk3-/- HFD													Casp8LysmcreRipk3-/- HFD
-	2.30399	1.55858	0	0	0	9.18891	0	0	2.0897	1.8364	1.963	0.9527		1.3107	2.05522	0	0	7.53528	0	0.433202	9.7163	3.1065	2.8517	3.1065	3.234		0	0	0	0	6.99563	0	0.689337	4.30511	3.7449	2.7245	3.7449	1.8364
LPS	9.39494	20.7841	16.2059	8.36684	203.007	262.634	209.29	124.536	45.177	23.905	22.479	29.138		18.3477	4.30511	5.81886	5.06059	119.87	125.586	103.038	110.312	27.669	32.714	26.067	36.056		5.06059	4.80846	4.30511	8.36684	67.6217	41.0011	7.80594	38.3975	12.529	11.19	13.068	22.053
Fig. 2K
	Casp8lox/lox ND																	Casp8LysmcreRipk3-/- HFD																Casp8LysmcreRipk3-/- HFD
Steatosis	3	2	3	3	3	3	3	2	3	1	3	2	2	0	0	0		1	1	3	2	0	1	1	1	2	0	1	2	0	0	0		3	0	0	1	1	1	1	0	0
Balooning	2	2	2	2	2	2	2	1	2	0	1	2	2	0	0	0		0	0	2	2	0	0	0	0	2	0	0	1	0	0	0		2	0	0	1	1	0	0	0	0
Inflammation	1	1	1	1	1	1	0	0	1	1	0	0	1	1	1	0		1	1	1	0	1	1	0	1	1	0	0	0	1	1	2		1	0	1	0	0	1	1	1	1
Fibrosis	0	0	0	1	1	0	1	0	1	0	1	0	1	0	0	0		0	0	1	1	0	0	0	0	0	0	0	0	0	0	1		1	0	0	0	0	0	1	0	1
	Casp8lox/lox HFD													Casp8lox/lox Ripk3-/- HFD														Casp8LysmcreRipk3-/- HFD
Steatosis	3	2	3	3	3	2	2	3	3	3	3	3		1	3	2	3	3	1	2	3	1	2	2	3	1		2	2	3	1	3	0	3	1	0	3	1	2	3
Balooning	2	2	2	2	2	2	1	2	2	2	2	2		0	2	2	2	2	0	2	2	0	2	2	2	0		1	2	2	0	1	0	2	0	0	2	0	2	2
Inflammation	1	1	1	1	1	1	1	1	1	1	1	1		1	1	1	1	1	1	1	1	1	1	1	1	1		1	1	1	0	1	1	1	1	1	1	0	1	1
Fibrosis	1	1	1	0	0	0	0	0	1	1	0	1		0	0	0	0	0	0	0	0	0	0	0	1	1		0	0	0	0	0	0	0	0	0	0	0	0	1
