# Supplementary material for: Divergent roles of RIPK3 and MLKL in high-fat diet–induced obesity and MAFLD in mice
Source: Life Sci Alliance. 2024 Nov 12;8(1):e202302446. doi: 10.26508/lsa.202302446 (PMC11557689; doi:10.26508/lsa.202302446)
Supplement: Supplementary file 3 [file LSA-2023-02446_SdataF3.xlsx]

## Sheet: Figure 3
Fig. 3A	Mouse weight (g)
Week	WT ND															Mlkl-/- ND
0	29.5	28.4	27.3	24.9	24.8	24.3	25.5	26.5	26.3	24.4	24.5	25.2	27.5	22.9		27.5	27.9	28.4	28.2	27.1	26.5	27.2	24	24.6	28	24.1	25.4	25.3	24.6	26.5	22	24.6	24.7	23.4	20	19.8
1	29.8	28.9	27.1	25.5	24.9	25.2	26.5	27.9	27.2	25.6	26	27.4	28.4	26.4		27.6	28.3	29.4	28.2	27.7	27.7	28.3	25.6	26.1	28.9	25.7	25.6	26.2	25.2	27.4	23	25.8	25.8	24.6	21	20.8
2	31	30.4	28.6	26.1	25.4	25.7	27.9	30.3	30	26.5	26.8	28	29.7	27.1		28.2	28.2	29.7	28.5	27.9	27.9	28.7	35.5	26.8	30.2	26.4	26.2	26.4	25.8	28.4	24.6	27.4	27.3	26.3	22.6	22.2
3	31	31.2	28.3	27.1	25.6	27.1	27.5	30.6	30	27	27.3	28.6	30.1	27.8		28.7	29.3	30	29.3	28.8	29.2	29.8	36.7	28.2	31.2	26.9	26.5	27.3	26.8	28.4	24.7	27.9	27.7	26.5	23.8	22.8
4	30.8	31.5	28.6	27	25.9	27.2	27.1	31.6	30.4	27.7	28.1	29.3	30.8	28.7		29.3	30.4	31.2	29.8	29	29.9	30.1	26.7	28.8	31.2	27.5	27.4	27.6	26.6	29.6	25.6	28.6	28.3	27.3	24.1	24.2
5	32.9	32.1	29.5	27.7	26.3	27.9	28.4	33.1	30.8	28.2	28.5	29.8	30.6	29.4		30.5	31.6	31.8	30.8	30.7	29.8	30.7	27	28.8	31.1	27.4	28.1	28.4	27.7	29.9	25.9	28.8	27.9	27.7	24.9	24.2
6	33.5	32.8	29.2	28.7	27.2	28.6	29.4	34.7	31.8	29.2	29.3	29.9	31.4	30.3		30.1	30.9	31.3	30.1	30.1	31.1	31.4	28.1	29.6	32.1	28.1	29	28.5	28.1	30.7	26.8	29.4	28.6	28.2	25.6	24.9
7	35.2	33.7	30.2	30.3	28.2	29.8	30.1	34.4	31.5	30	30	30.8	32.4	31.5		30.9	31.8	31.2	30.3	30.3	31	31.3	29	29.3	32.5	28.2	29.1	29.4	28.6	31	28.2	30.7	29.8	29.5	26.6	26.7
8	36.6	34	31.1	31.2	28.1	29.7	31.7	34.4	32.5	30.5	29.9	31.3	32.5	31.9		31.6	32	32.1	31.7	30.8	32.1	32.3	30	31.1	34.1	28.8	30.1	30	29.3	31.2	28.9	31.1	30.7	29.7	27	26.8
9	36.3	34.9	30.8	30.9	28.7	30.1	32	34	32.6	30.6	30.4	32	32.1	31.9		31.7	31.8	32.4	31.3	30.7	32	32.1	30	30.6	33.9	29.1	30.8	29.9	30.1	32.9	28.6	30.8	30.3	29.8	26.9	26.4
10	37	35.5	31.4	31.5	29.1	30.7	32.2	35.4	33.3	30.5	31.2	32.7	32.8	32.1		31.2	32.7	32.6	31.8	31.2	32.2	31.7	30.3	30.4	33.9	29.3	31.3	30.7	30.7	33.9	29.7	31.6	31.4	31.1	28.5	27.4
11	37.7	36.1	31.9	31.7	28.2	29.7	33	34.5	32.7	30.7	30.1	31.9	32.3	31.8		32	32.5	33.3	32.4	31.5	33.4	33.8	31.1	31.4	34.7	30.1	31.8	30.8	30.4	33.4	29.4	30.8	31.2	30.5	27.4	26.5
12	38	35.7	32.5	31.8	28.9	30.8	32.3	35.3	33.2	32	31.9	33.4	34.2	33.5		32.1	33.2	32.7	31.8	31.2	33.8	34.7	31.7	31.7	35.7	30.8	32.5	31.3	30.9	33.8	32	33.4	33.4	33	29.3	27.2
13	39.1	36.7	33.2	32.9	29.8	31.4	32.4	35.3	33.3	31.9	31.5	32.7	33.4	33.3		32.3	34.4	33	32.4	31.4	33.5	34.5	30.6	30.6	35.9	29.8	32.8	31.6	31.5	34.2	29.8	32.6	31.4	32.2	27.9	27.4
14	39.4	37.5	34.6	33.3	30.4	31.7	33.1	36.3	34	33.5	32.4	33.4	34.8	33.8		33.6	34.8	34.4	32.4	32.8	35.1	34.9	30.7	30.7	36.8	29.9	33.3	31.8	32	35.1	30.5	33.5	32.9	33.6	28.6	27.9
15	40.5	38.9	34.9	34.5	31	31.9	33.8	36.5	34.4	33.6	32.8	33.7	35.2	34.2		33.5	33.6	34.3	32.6	33.3	35.6	34.9	31.8	31.8	36.7	30	34.3	32.8	33.5	36.3	30.8	33	32.9	34.4	29.3	28.6
16	41	39	35.7	34.9	31.6	33	35.3	38	34.3	34.4	33.7	34.8	35.9	34.8		33	34.7	34.4	33.1	33.2	35.1	35	31.8	32.7	37.5	30.3	34.1	33.3	34	35.7	30.7	32.9	33.1	35	29.6	27.4
17	41.6	39.4	34.8	35	31.5	33.2	34.4	38.1	34	33.8	33.1	35.1	36.4	35.2		34.7	36	35.4	34	33.4	35.3	35.9	32.1	33	38.6	30.7	34.3	32.6	33.4	35.2	32.2	34.4	34.2	35.5	29.7	28.5
18	42.2	40.4	35.2	34.6	32.3	33.1	35.2	38.3	34	34.1	33.1	35.1	36.7	35.4		32.7	35.6	35.1	33.4	32.6	35.8	35.8	32.4	33.3	38.5	31.8	34.4	32.9	33.8	35.8	31.8	34.6	34.1	35.8	29.9	28.7
19	43	40.8	36.2	35.7	32.7	33.9	34.5	38.8	33.9	35	34.1	36.3	37	36.7		33.6	36.5	37	33.5	34.7	35.2	36.2	31.3	32.8	37.5	31.8	34.8	32	33.3	34.9	32.6	35.5	35.2	36.4	30.5	28.1
20	43.6	41.6	37.1	36.4	33.6	35.2	34.2	38.9	34.3	36.1	35.1	37	37.8	37.8		33.8	36.3	36.2	33.2	34.3	36.6	36.7	32.5	34.3	37.5	31.8	35.5	33.3	34.5	36.7	32.8	35.5	35.3	36.5	29.5	29.1
21	43.3	42.7	37.1	35.9	33.5	35.4	35.7	39.8	36	36.5	36	37.3	39.2	38.5		32.7	35.2	35.7	33.3	33.7	37.4	36.8	33.3	34.8	38.1	32.3	36.3	33.9	36.2	38	32.5	35.2	35.5	36.3	30.1	28.4
22	45.2	42.9	37.6	36	33.2	35.2	35.3	40.2	35.6	36.2	34.7	36.2	36.4	39.2		34.5	34	35.5	34.8	33.6	38.2	37.9	33.8	34.1	37.6	32.7	37	33.7	35.4	36.9	31.8	34.5	34.4	36.8	30.6	27.7
23	45.2	43.9	38.5	35.9	33.3	35.9	35	40	35	36	34.5	36.7	36	38.7		33.2	35.2	36.8	33.7	33.3	37.2	36.5	33.7	33.9	37.9	33.3	37.1	33.4	34.8	37.4	33.1	35.3	35.2	36.6	29.9	29.8
24	44.9	43.9	38.9	36.4	33.6	35.2	34.9	40.6	35.8	36	34.5	36.7	36	38.7		34.4	35.8	36.2	34.2	34.9	37.6	36.1	33.2	34	37.5	32.1	37.5	33.6	35.2	37.4	33.1	35.3	35.2	36.6	29.9	29.8
Fig. 3B
Organ weight (g)	WT ND															Mlkl-/- ND
SAT	1.716	1.247	0.871	0.866	0.625	0.875	0.692	0.649	0.491	1.598	0.585	0.333	0.529	1.213		0.356	0.382	0.5	0.328	0.426	0.8	0.622	0.384	0.439	0.235	0.243	0.248	0.195	0.326	0.92	0.279	0.507	0.493	0.693	0.345	0.272	0.92	0.279	0.507	0.493	0.693	0.345	0.272
VAT	2.726	2.867	2.621	2.222	1.548	2.138	2.034	1.878	1.579	0.72	2.018	1.975	1.665	3.124		0.772	1.234	1.346	0.64	1.273	2.413	1.688	1.109	0.952	0.787	0.609	0.639	2.378	1.097	2.14	1.191	1.259	1.724	2.2	0.75	0.4711	2.14	1.191	1.259	1.724	2.2	0.75	0.4711
Liver	2.061	2.006	1.507	1.408	1.403	1.541	1.546	1.376	1.296	1.32	1.358	1.274	1.645	1.412		1.69	1.417	1.76	1.734	1.504	1.602	1.217	1.622	1.225	1.482	1.628	1.318	1.472	1.456	1.163	1.321	1.409	1.525	1.316	1.124	0.973	1.163	1.321	1.409	1.525	1.316	1.124	0.973
Fig. 3C	Mouse weight (g)
Weeks	WT HFD																								Mlkl-/- HFD
0	26.5	24.6	23.9	24.3	26.9	26.5	27.2	26.1	24	24.9	25.5	27.4	28.9	27.6	26.3	25.3	23.6	22	24.1	26.7	24.9	24.9	26.6		23.5	25.4	24	25.1	26	23.9	25.8	23.9	23.2	23.8	23.7	23.7	25.5	28	26.5	24.2	23	23.1	23	21.8	23.5	24	25.4	24.2	23.4
1	27.7	24.9	24.8	24.9	27.1	27.2	27.3	26.5	25.2	26	25.8	28	29.3	29	29	26.3	24.8	23	25.4	28.3	25.8	26.2	27.7		23.9	25.9	24.9	26.1	26.2	24.2	26.7	24.6	24.5	23.5	24.7	23.8	26.4	28.6	27	25.5	23.7	23.9	23.6	22.8	24.1	24.8	25.8	23.9	23.5
2	28.9	24.8	25	25.8	28.2	27.9	28.4	27.3	26.7	27.3	27.4	29.7	30.9	30.1	29.8	27.3	25.7	23.6	26.1	28.7	27.5	26.2	28.9		25.5	26.7	26.3	26.6	27.4	24.6	28	25	25.6	24.5	25.6	24.8	27.2	30	28.7	27.5	24.5	25	24.1	23.6	24.8	25.6	26.8	24.8	23.4
3	30.7	25.8	26.8	27.3	29.5	29.6	30.2	28.7	28	28.7	28.8	30.8	31.8	31.5	30.8	28.3	26.9	24.3	27.6	29.5	28.6	28.2	28.9		26.7	27.6	27.8	27.9	28.3	25.9	29.7	26.4	26	25.7	26.5	25.5	28.8	31.1	29.1	28.3	25.4	26.2	25.7	24.9	26.1	26.7	28.8	26.3	25.4
4	31.4	26.8	28.1	28.2	29.2	29.8	31.5	29.7	28.6	29.3	29.4	31.5	33.4	33.7	32.6	29.1	27.8	25.3	29.6	30.1	28.8	29.8	29.7		27.6	28.3	28.7	28.9	29.5	26.6	30.4	26.9	27	26.8	27.6	25.9	28.8	32.2	30.5	29.2	26.4	26.6	26.3	25.8	26.2	27.5	28.5	26	25.6
5	32.6	28.4	29.1	29.9	29.6	29.1	31.8	30	29.1	30.3	31.5	33.4	34.8	34.5	33.8	31.6	29.5	27.2	30.5	31.1	30	31.9	30.5		28.5	29	29.7	28.8	30	26.3	30.7	28	28	26.7	28.3	26.3	29.7	33	31.3	30.4	27.1	27.1	26.9	26.5	27.4	28.5	29.4	26.6	26.2
6	34.5	28.6	30.9	31.3	30.2	29.9	31.7	30.6	29.5	31.2	31.9	34.4	36	35.6	36.1	32.7	30.8	28.4	32.2	32.1	29.8	33.1	30.8		29.6	30.5	30.4	29.8	30.8	27.3	32	29	28.6	27.6	29.3	26.8	30	34.3	32.5	29.7	27.1	26.8	27.4	26.3	28.3	29.1	29.8	26.8	27.2
7	35.8	29.3	31.9	31.9	31.6	30.3	33	30.5	30.2	32	32.7	36.1	38	36.8	37.6	33.8	31.6	29.5	32.9	32.2	30.3	34.5	30.5		30	30.8	31.1	30.1	32.1	28.6	32.4	29.2	28.7	28.6	29.9	26.6	31.2	35.1	33.5	31	28.5	28	28.5	26.5	28.9	29.8	31	28.1	28.4
8	36.7	30.1	32.6	33	31.2	32	33.3	31.8	31	32.6	33.4	36.5	38.7	37.5	37.7	35.6	32.9	29.9	34.1	32.5	31.2	35.5	31.6		30.5	31.4	30.9	29.9	32.5	28.2	31.3	29.3	29.5	29.5	30.8	28.1	31.9	35.8	34.6	31.9	29.1	28.7	29.1	26.7	28.7	30.2	32.2	28.9	29
9	37.9	32.1	33.9	33.8	31.8	34.2	34.2	32.9	31.9	33.5	34.5	37.6	40.3	38.8	38.3	34.8	33	29.3	34	35	32.7	37.1	33.3		30.8	31.7	32	31.6	33.2	29.4	33.9	31.3	29.4	29.4	31	28.9	31.6	36.6	35	32.5	29.3	28.6	29.6	26.7	28.3	30.1	32.6	29	29
10	38.6	32.6	33.9	34.7	31.1	34.3	34.6	33	32.3	34.7	35.4	37	39.5	38.6	37.7	34.7	33.4	29.8	34.2	36.4	33.2	39.5	35.1		32.1	31.5	31.8	32.3	33.6	29.8	34.6	31.4	30.5	30.5	32.3	29.6	32.6	36.5	34.9	33.4	29.4	28.3	29.1	26.7	29.1	29.8	34.4	29.6	31
11	40.4	34.4	35.7	36.5	31.5	36.8	35.8	35	33.1	36.2	36.9	38.5	40.7	40.6	38.7	34.2	32.8	28.5	33.3	36.7	32.8	40.1	34.3		33	32	31.5	33.2	34.1	30.2	35	32.7	31.2	31.1	33.2	30.2	32.7	37	35.5	32.2	28.6	27.6	27.9	26.3	27.6	28.8	34.8	29.9	30.4
12	41.5	35.3	36.1	37.4	31.5	37.2	36.7	35.5	34.4	37.9	39.3	39	40.9	41.7	38.2	34.7	33	28.6	33.5	37.4	33.7	42.2	35.4		33.8	32.2	32.2	34	35.5	30.7	36.2	33.8	31.4	31.9	34.1	30.9	33.3	37.1	36.7	33.4	29.4	29.2	29.5	26.9	29.1	29.7	36.7	31.4	31.6
13	41.9	36.1	37.3	38	31.7	37.3	37.2	35.4	34.9	38.4	39.7	40.7	41.5	43.9	39.7	34.9	33.6	28.7	34.2	38.7	34.2	43.9	37.2		34.5	31.9	32.4	34.6	36.1	30.6	35.7	33.5	31.1	31.7	34.8	30.1	32.9	37.3	37	32.3	28.9	28.4	28.9	26.6	28.2	29.4	36.2	30.6	31.2
14	42.2	36.6	38	38	31.7	37.3	36.8	34.9	34.7	38.6	39.1	41	41.9	43.9	40.8	35.5	34.2	29	34.8	40.3	35.6	45.5	38.4		33.3	32.1	32.8	34.9	36.6	30.4	35.8	34.2	31.3	32.1	33	31.5	32.8	38.9	38.2	32.9	29.1	28.9	29.2	27.2	28.5	30.7	38.9	32	33
15	42.9	37.1	40	39.3	34.1	37.8	37.7	37.2	35.7	40.2	41.3	42.4	43.1	44.9	42.5	35.2	34.3	28.9	34.6	41.4	36.8	46.1	39.9		33.8	33	34	36.2	37.4	31.7	36.6	35.1	31.5	33.1	34.7	32.1	33.6	39.7	39.4	34.1	29.6	29.6	29.6	27.3	28.7	31.5	40.9	33.4	34.3
16	44.6	39.3	41.2	40.6	34.4	38.7	38.4	39.6	36	41.7	41.9	44.6	45	45.6	43.7	35.6	34.4	29	35.1	42.4	37.9	47.2	40.6		35.1	33.1	34.5	37.6	38.8	33	38.6	35.9	31	33.4	35.6	33.1	34.6	41	40.2	33.4	28.6	29.2	29.6	27.2	28.4	31.5	41.9	33.7	34.6
17	45.6	40.2	42.8	41.9	34.9	39.2	38.4	38.6	36.6	42	43.5	44	45.3	46.2	43.7	38.5	36.5	30.3	36.2	43.3	38.6	47.7	41.7		35.7	32.6	33.6	37.3	38.7	33.2	38.4	35.5	31.9	34	36.5	33.2	35.9	42.1	40.9	33.8	30	29.3	30.3	28.5	29.5	31.8	43.4	34.9	35.9
18	34.1	40.4	43.7	42	34.2	39.1	38.5	39.8	37.3	42.4	43.8	44.8	45.5	47.9	44.8	37.7	34.8	29.2	35.5	44.6	38.7	48.9	42.3		35.4	32.9	33.2	38.1	39	33.3	39.4	36.5	31.9	34.1	36.1	32.5	35.9	42.6	40.9	34.5	29.9	29.2	30.1	27.9	29.3	31.8	44.8	36.4	37.5
19	46.9	41.5	45.2	43.8	35	41	39	40.4	37.2	43.3	44.3	43.5	44.1	46.1	43.3	37.5	34.5	30	35.4	46.6	40	50.9	43.6		35.8	32.5	33.1	38.9	39.9	33.3	39.8	37.2	33	35.3	36.8	32.9	36.6	42.7	40.7	33.6	29.3	29.5	30.2	28	28.9	32.5	45.6	37.1	37.7
20	47.6	43.6	46.1	45.6	36	42	39.7	41.2	37.8	44.5	45.1	44	44.4	46.4	43.4	37.7	34.2	29.6	35.3	46.2	38.2	49.8	43.4		37.1	33.6	34.8	39.5	40.2	34.3	41	37.5	32.5	35.8	38.1	33	37.5	43.9	40.7	33.7	29.7	29.1	30	28.3	28.9	33.8	46.3	37.7	38.2
21	46.3	43.3	45.3	44.3	35.5	41.8	39.1	41.3	38.7	45.4	46.7	45	45.9	46.9	44.5	39.1	35.7	30.7	36.9	48.1	39.9	49.9	45.7		37.1	33.3	34.2	40	41.5	34.4	41.9	37.3	33.1	36	38.6	33.2	38.1	45.1	41.9	34.1	31.1	29.9	31	28.1	29.3	33.6	46.9	38.5	38.5
22	48.9	46.1	47.5	47.4	38.1	43.1	41.5	43.8	40.1	46.9	48.4	46.5	46.8	48	45.4	40.4	37.5	31.6	38.6	47.3	39.7	48.4	44.7		39.2	33.7	34.4	41.8	42.7	37	44.7	39.1	34.1	37.5	39.6	34.5	39.9	46.4	42.7	34.2	29.8	29.9	31.1	28.2	30	33.6	46	37.4	38.4
23	49.6	46.8	47.7	47.9	38.3	43.2	41.9	43.9	40.2	48.1	49	47.5	47.7	49.6	46.6	42.2	38.5	32	40	49.8	41.4	50	46.6		38.9	33.3	34.2	42.2	42.5	37.5	45.1	39.5	33.1	36.5	38.5	33.1	38.7	46.4	42.4	34.8	30.9	28.9	30.7	27.6	30.2	33.4	47.6	39.7	40.8
24	49	46.5	47.1	47.7	38	43.6	41.5	44.5	40.6	47.6	49.6	45.8	47.2	48.7	44.6	41.5	31.7	38.6	39.1	49.2	40.8	50	45.4		38.5	33.7	35.3	42.9	43.3	37	45.8	40.4	32.9	36.5	38.6	33.1	39.3	45.9	42.2	33.4	30.9	30.2	29.5	28.2	29.5	33.2	46.6	37.4	40.6
25	50.2	47.6	48.5	48.7	37.7	45.2	42.7	44.6	40.6	48.9	50	47.3	48.6	49.6	45.2	43.7	40.1	33.3	41.3	50.3	42.6	51.2	45.5		38.4	33.1	34.3	44.5	44.6	37.9	46.8	41.9	34.8	39	40.2	34.4	41.7	45.5	42.3	33.1	30	30	29.9	28.6	29.8	33.9	45.8	36.3	40.3
Fig. 3D
Organ weight (g)	WT HFD																							Mlkl-/- HFD
SAT	2.744	2.602	2.274	1.992	1.591	1.489	2.109	0.908	2.272	2.319	1.873	2.44	1.805	2.488	2.291	1.8	0.826	1.647	1.36	1.327	2.042	1.45		0.637	0.264	0.292	1.829	1.997	0.804	1.501	2.184	0.856	1.476	1.001	0.767	1.193	1.827	1.956	0.346	0.273	0.119	0.383	0.115	0.215	0.493	1.776	1.01	1.445	0.708
VAT	3.451	3.196	3.087	2.877	3.623	3.134	3.611	2.615	3.692	4.276	3.338	3.649	3.502	3.577	3.376	2.658	2.294	3.027	2.939	2.814	2.8	3.26		2.111	0.912	1.23	3.639	3.386	2.245	2.524	3.47	2.287	3.224	2.566	2.288	2.601	3.012	2.788	1.002	0.633	0.482	0.83	0.393	0.63	1.424	2.773	2.386	3.144	1.615
Liver	3.46	3.159	3.256	3.418	2.013	2.084	2.15	1.745	3.207	2.284	2.786	2.855	2.817	2.025	2.148	1.599	1.378	1.78	3.057	1.845	4.08	2.263		1.754	1.418	1.392	1.852	1.982	1.776	1.832	2.025	1.512	1.634	1.189	1.547	2.018	2.558	2.041	1.121	1.271	1.251	1.351	1.107	1.315	1.398	1.579	1.478	1.396	1.299
** Gray boxes are mean +/- SEM extrapolated from Fig. 3B
Fig. 3E
8 week	Blood glucose mM
Time (min)	WT ND						Mlkl-/- ND
0	7.4	7.4	7	7.8	10.4		5.7	6.3	5.8	8.3	6.9	5.6
15	16.8	19.8	15	9.6	22.4		12	16.5	12.7	19	17.8	20.3
45	13.2	14.3	10.9	10.1	19.6		9.8	12.6	12.2	14.5	13.3	11.2
80	10.9	12.2	9.5	9.2	15.6		6.9	8.3	9.9	10.9	8.5	8.4
120	10.6	11.7	7.9	13.7	17.6		8.8	9.4	8.5	11	7.4	7.2
Fig. 3F
18 weeks	Blood glucose mM
Time (min)	WT ND						Mlkl-/- ND
0	7.7	9.5	6	10.2	8.9		6.9	6.2	6.5	5.9	6.3	7
15	20.5	20.4	20.3	20.3	25.2		16.4	17.2	18.2	23.8	17.4	20.4
30	15.8	21.1	15.4	16.9	20.4		11.3	13.4	14.8	13.6	12.9	16.5
50	12.8	23.3	15.5	13.4	16.4		10	10.3	13	13.1	10.5	11.9
80	11.8	25.5	11.5	12.5	15.3		9.4	8.5	13.5	11.9	8.7	8.5
120	11.4	25.6	10.7	11.7	14.8		9.3	8.6	13.7	11.8	7.9	8.2
Fig. 3G
8 weeks	Blood glucose mM
Time (min)	WT HFD									Mlkl-/- HFD
0	11.4	10.2	9.8	9.6	9.9	8.9	9.6	10.3		8	9.1	10.3	10.6	10.3	11.6	7.9	7	11
15	26.9	25.4	22.9	26.2	25.7	21.5	23.8	27.8		23.4	22.5	25	24.1	26	23.1	20.6	14.9	21.8
30	30	29.1	34	29.1	26.3	24.3	25.2	29.7		24.6	22.8	31.4	21.6	27	20.1	24.1	16.1	22.8
50	28	23.9	26.7	27	24.8	22.6	20.8	26.1		23.2	17.6	27.5	19.8	23.5	16	19.4	11.6	21
80	24	20.3	21.5	21.4	19.1	17.9	15.3	21.1		19.1	15.7	20.5	14.4	17	12.2	13.5	8.8	16.1
120	16.4	15.5	15.6	14.7	10.5	12.9	12.2	14.3		17.4	11.7	13.7	10.8	9.1	9.8	6.8	6.3	10.5
Fig. 3H
18 weeks	Blood glucose mM
Time (min)	WT HFD									Mlkl-/- HFD
0	12.5	10.5	12	8.9	10.7	10.3	8.9	11.4		9.3	9.7	8	7.7	8.2	8.8	7.2	5.4	9
15	24.6	25	33	20.5	24.8	21.6	25.7	30.1		27.6	21	23	21.3	17.3	21.5	25.5	15.5	22.5
30	23.5	28.1	33	20	24.9	23.2	16.5	28.1		28.9	16.4	21.6	18.9	13.6	19.4	25.6	12.6	21
50	26.3	22.7	30.7	17	27.6	27.2	16.3	22.6		28.4	14.3	18.4	17.2	11.7	16.3	20.5	9.5	17.1
80	22.3	17.8	27.6	15.5	25.2	31.6	11.6	16.9		25.8	13.9	14.6	13.2	9.7	13.2	14.9	7	13.2
120	20.3	15.9	25	11.5	19	19.5	8.2	15.8		18.6	12.9	11.1	8.5	7.9	9.2	8.9	6	8.2
Fig. 3I
23 weeks	Change in blood glucose mM
Time (min)	WT HFD
0	0	0	0	0	0	0	0	0		0	0	0	0	0	0	0	0	0
15	-0.1	1.5	1.7	-0.6	0.9	-0.1	-4	0.5		0.6	-2.6	-1.7	-2.3	-2.5	-0.6	-1.3	-1.8	-1.7
30	-2.8	-0.6	-0.3	-1.7	-2.1	0	-5.3	-3.1		-1.6	-2.2	-3	-3.5	-3.8	-3.4	-1.7	-1.7	-2.2
50	-3.3	-0.9	-0.2	-2.9	-3.1	-1.5	-5.6	-3		-1.4	-0.9	-4	-3.4	-4.2	-3.6	-2.1	-3.1	-3.9
80	-2.7	-0.9	-0.2	-0.6	-1.5	-2.2	-6.3	-2.5		0.5	-1.4	-4.4	-3.4	-6.2	-4.4	-2.3	-3.9	-3.8
120	-3	-1.2	0.3	-1.4	-2	-0.5	-5.4	-3		-0.2	-1.4	-2.3	-3.6	-4.1	-4	-3.2	-3.4	-1.8
Fig. 3J						Fig. 3K					Fig. 3L					Fig. 3M					Fig. 3N					Fig. 3O
	Glucose mMol/L					Insulin ug/L					ALT (IU/L)					AST (IU/L)					Triglyceride mMol/L					Cholesterol mMol/L
	WT ND	Mlkl-/- ND	WT HFD	Mlkl-/- HFD		WT ND	Mlkl-/- ND	WT HFD	Mlkl-/- HFD		WT ND	Mlkl-/- ND	WT HFD	Mlkl-/- HFD		WT ND	Mlkl-/- ND	WT HFD	Mlkl-/- HFD		WT ND	Mlkl-/- ND	WT HFD	Mlkl-/- HFD		WT ND	Mlkl-/- ND	WT HFD	Mlkl-/- HFD
	11.9	11.3	18.3	20.8		2.7114	3.91791	5.31942	3.59218		33	25	18.3	35		102	91	241	76		1.03	1.97	1.2	1.44		3.7	3.65	6.08	4.52
	13.5	11.7	15.3	10.5		1.67753	2.39055	8.01717	3.59218		31	25	15.3	39		77	82	220	101		1	1.54	1.11	0.96		3.31	3.31	6.26	2.92
	11.6	21	17.4	17.4		3.99221	0.896783	9.54538	4.05388		40	41	17.4	79		100	105	157	110		0.96	1.54	1.03	1.24		3.51	3.4	4.79	4.69
	18	17.2	19.2	16.1		7.90019	5.30807	1.67753	5.72195		282	29	422	51		266	123	97	109		1.41	1.84	1.11	1.12		3.73	3.68	4.44	4.25
	16	12.8	15.7	17.2		3.0694	2.94861	7.23434	2.85671		59	144	143	102		93	720	83	155		1.61	1.61	0.95	1.11		4.01	3.33	4.03	4.46
	11.8	12	17.5	17.9		3.3155	2.6202	3.29895	1.74715		42	244	134	43		134	462	99	85		1.1	1.43	1.26	1.65		3.69	3.51	5.25	5.14
	19.2	12.7	13.3	24.4		2.6797	2.0862	1.49546	5.91882		141	65	137	103		499	151	91	152		1.65	1.45	1.21	1.58		3.65	3.87	5.38	5.04
	15.1	19	17.1	24		4.1719	3.2229	6.74823	1.09811		58	67	218	150		161	163	729	231		1.57	1.73	1.69	1.35		3.96	3.92	6.3	3.8
	19.8	14	23.4	17		3.1343	4.0399	6.3143	1.3402		84	43	206	36		134	203	148	103		1.52	1.09	1.44	1.06		3.92	2.8	6.12	2.56
	14	15.5	21.3	20.1		3.29	2.7477	12.2665	2.16014		55	45	89	19		108	282	211	101		1.44	1.37	1.12	1.02		3.81	4.56	4.63	2.52
	13.8	14.4	24.4	24			1.7941	4.2022	5.04456		109	47	35	31		607	130	149	149		1.85	1.25	1.51	1.03		3.82	3.51	5.32	3.69
	8	8.3	23	17.2				3.6438	6.48149		59	52	37	23		115	170	145	79		1.04	1	1.32	0.78		3.47	3.8	4.89	3.34
		9.5	23.5	18.3				3.8119	5.80981			37	67	101			88	134	393			1.1	1.04	1.05			3.98	4.85	3.95
		18.5	20.3	15.7				5.294	1.8445			40	74	74			140	758	238			1.51	0.94	1.16			3.85	4.08	3.35
			22.5	21.6					3.953				104	24				114	98				1.62	0.78				5.92	2.77
			25.3	22.2					2.2634				46	25				99	64				1.37	1.4				4.87	4.2
			22.5	17.5					3.0944				531	37				421	157				1.17	0.97				6.04	3.65
			27.9	15.5					2.3134				79	106				174	345				0.84	0.66				4.42	3.04
				17.9										48					139					1.24					3.67
				18.3										48					129					1.56					4.23
				22.7										51					123					1.36					4.1
[truncated: 1 more columns]
