# Supplementary material for: Divergent roles of RIPK3 and MLKL in high-fat diet–induced obesity and MAFLD in mice
Source: Life Sci Alliance. 2024 Nov 12;8(1):e202302446. doi: 10.26508/lsa.202302446 (PMC11557689; doi:10.26508/lsa.202302446)
Supplement: Supplementary file 4 [file LSA-2023-02446_SdataF4.xlsx]

## Sheet: Figure 4
Fig. 4B							Fig. 4C
Mean adipocyte 𝛍M2	WT ND	Mlkl-/- ND		WT HFD	Mlkl-/- HFD		Neutrophils x10E5/VAT g	WT HFD	Mlkl-/- HFD		Ly6chi monocytes x10E5/VAT g	WT HFD	Mlkl-/- HFD		Macrophage gate - CD11c+ MHCII hi x10E5/VAT g	WT HFD	Mlkl-/- HFD		Macrophage gate - MHCIIint/hi Ly6C- x10E5/VAT g	WT HFD	Mlkl-/- HFD
	2652.02	1779.49		2550.58	1472.83			0.024706	0.0277271			0.0432074	0.0535363			0.981514	1.24214			0.255391	0.678457
	3238.61	1896.76		2636.66	1536.85			0.0361657	0.0183972			0.0698799	0.0291586			1.62664	0.859075			0.615752	0.500998
	2718.89	1988.28		1807.85	1906.16			0.0769624	0.0369555			0.111884	0.0344666			1.5924	0.188718			0.43355	0.378013
	2779.29	1877.18		1852.11	2697.54			0.0545025	0.0675671			0.168885	0.0400869			2.09829	0.682396			0.599526	0.294383
	1675.57	1772.33		2393.67	2396.54			0.099462	0.0209842			0.135775	0.054569			1.99883	1.37234			1.36794	1.01042
	4072.4	1075.61		2327.91	2276.57			0.160006	0.00636618			0.070416	0.00238756			1.34067	0.00534283			1.00483	0.0190584
	1397.08	1454.48		2571.13	2214.6			0.0620738	0.0713218			0.046499	0.177268			0.745245	1.52746			0.471776	1.57064
	1529.59	1250.05		3029.63	1175.93			0.0866996	0.0369353			0.127265	0.0578087			0.934733	0.447278			0.404653	0.828031
	2914.14	1191.6		2473.07	2787.83			0.00623101	0.180915			0.0329808	0.183085			0.046362	1.25821			0.077924	1.38319
	1672.97	888.122		2854.61	2082.09			0.0201879	0.0329874			0.0465489	0.0189776			0.97939	0.813544			0.664526	0.444628
	1646.95	1513.38		3270.7	3460.08			0.0178826	0.0128675			0.0297429	0.00271604			1.58653	0.137912			1.1324	0.0724046
	1682.85	1544.73		2539.1	3796.93			0.0158653	0.0178588			0.0350671	0.0333622			0.711863	0.938814			0.480776	0.376605
	1706.58	1508.9		2793.19	1534.6			0.0219979	0.0161798			0.0241602	0.0179997			0.378979	0.294009			0.568693	0.261711
		1717.41		3618.63	770.22			0.00765566	0.00782767			0.040638	0.0041858			0.146539	0.0165788			0.997279	0.0605381
		1344.9		2000.85	1002.87
		1327.86		3979.16	1325.55
		2782.02		2950.75	995.135
		1363.07		2325.81	900.957
		896.144		2515.69	1173.59
				3485.9	2488.25
				3665.95	2468.69
				2436.77	2210.41
				3304.88	2539.91
Fig. 4D
IL-1β pg/mL	WT HFD																						Mlkl-/- HFD
-	20.2872	65.5048	35.911	18.2159	31.7292	36.9582	22.3612	20.2872	13.2046	21.308	39.6814	6.14525	24.3567	98.1284	127.032	28.218	28.218	30.227					15.1141	24.4381	0.721201	13.0498	50.6371	24.4381	22.3612	27.5586	41.1542	22.3237	99.1903	54.433	72.713	52.408	80.872
LPS	202.648	253.596	158.971	107.691	133.119	186.414	130.892	163.511	95.6756	94.9466	93.8873	106.642	136.775	122.719	155.33	172.977	195.292	80.872	113.73	101.37	111.66		76.2127	108.788	12.0186	137.585	161.24	69.7791	54.8705	162.375	134.234	142.212	17.2516	152.041	100.253	157.526	43.7911	119.93	113.73	140.68	95.203
TNF pg/ml	WT HFD																						Mlkl-/- HFD
-	2.30399	8.36684	2.30399	5.81886	9.65277	6.83426	8.11061	0	0	0	0.433202	0	0	0	0	8.0038	10.732	11.008					1.3107	5.06059	0	1.06313	0.322202	6.32594	4.30511	11.2066	4.80846	0	0	19.554	22.826	20.439	29.298
LPS	58.9505	37.5099	46.8705	39.587	39.587	37.8053	30.257	44.7197	31.6874	23.292	58.2786	75.7919	13.6212	70.4406	7.80594	0	53.7881	64.28	42.187	71.348	65.502		33.417	49.669	0	24.355	52.5055	23.8016	19.9688	26.3036	27.4255	34.9731	5.65617	0	12.7748	0	7.26518	82.886	85.215	75.237	43.23
Fig. 4F
	WT ND																	Mlkl-/- ND
Steatosis	1	3	3	3	1	0	1	0	0	0	0	0	0	1	0	2		0	3	0	0	2	1	0	0	0	0	1	0	1	0	0	0	0	0	1	0	0	0	0	1	0	0
Balooning	1	2	2	2	0	0	0	0	0	0	0	0	0	0	0	1		0	2	0	0	1	0	0	0	0	0	0	0	0	0	0	0	0	0	0	0	0	0	0	0	0	0
Inflammation	1	1	1	0	0	0	1	1	1	1	0	0	0	1	0	0		0	0	0	0	0	0	0	0	0	0	1	0	1	1	0	1	1	0	0	0	1	1	0	0	0	1
Fibrosis	0	0	0	1	0	0	0	0	0	0	0	0	0	0	0	0		0	1	0	0	0	0	0	0	0	0	0	0	0	0	0	0	0	0	0	0	0	0	0	0	0	0
	WT HFD																				Mlkl-/- HFD
Steatosis	2	3	2	1	3	3	3	3	3	3	3	3	2	3	0	3	2	3	3		1	1	1	3	3	0	0	3	3	3	2	2	3	3	0	1	3	3	0	0	1	1	1	2	1	1	1
Balooning	2	2	2	0	2	1	2	2	2	2	2	1	1	2	0	2	1	2	2		1	0	0	2	2	0	0	2	2	2	1	2	2	2	0	0	2	2	0	0	0	0	0	2	0	0	0
Inflammation	1	0	1	0	1	0	1	0	1	1	1	1	1	1	1	1	0	1	1		0	1	0	1	1	1	1	1	1	1	0	1	1	0	1	1	1	1	0	0	0	1	0	1	0	0	1
Fibrosis	0	0	0	0	0	0	0	0	2	1	0	0	0	0	0	0	0	0	0		0	0	0	1	0	0	0	0	1	1	0	0	1	0	0	0	1	1	0	0	1	0	0	0	0	0	0
Fig. 4G
%CD45 liver	WT HFD	Mlkl-/- HFD		% CD45 cells - neutrophils	WT HFD	Mlkl-/- HFD		% CD45 cells - monocyte/ macrophages	WT HFD	Mlkl-/- HFD
	0.69	0.57			9.98	9.15			25.28	13.03
	0.75	0.5			6.62	9.31			19.5	21.5
	0.84	0.42			12.56	7.61			36.21	7.5
	2.45	0.95			9.1	9.02			30.48	18.12
	0.35	0.36			5.23	6.89			6.57	5.63
	0.35	0.32			5.06	7.47			7.78	15.85
	0.3	0.3			6.44	4.89			12.04	10.85
	0.62	0.13			6.61	3.9			15.5	8.02
	0.37	0.29			23.08	7.17			17.6	12.04
	1.79	0.89			10.98	16.15			20.63	17.29
	0.8	0.94			15.07	11.73			15.19	7.1
	0.97	0.64			10.53	9.93			22.34	7.49
	0.72	0.7			6.42	7.69			9.99	5.55
	0.95	0.66			7.95	10.42			12.49	6.6
		0.66				9.8				7.42
Fig. 4H
Relative fold
	WT ND							Mlkl-/- ND								WT HFD											Mlkl-/- HFD
Mlkl	2.14689	0.768486	1.02424	1.02055	0.758933	0.764038		0.362723	0.324583	0.387873	0.385496	0.383659	0.196495	0.313981		2.61309	2.17646	3.11423	2.63647	1.95869	2.461	3.72382	2.18748	7.53689	3.142		0.3725	0.235531	0.499264	0.411911	0.498435	0.574599	0.593106	0.605629
Tnf	3.0385	0.825699	1.62651	0.97548	0.384227	0.65382		1.49922	0.630393	1.12085	1.18041	0.535839	0.0945212	0.408271		6.31825	3.38642	7.22177	13.0024	4.42886	2.42492	6.95337	4.29358	9.07779	3.11765		2.27104	1.91684	5.06715	1.13307	2.24393	3.15373	2.69916	2.33542
Nlrp3	0.881881	0.776772	1.23714	1.11915	1.07287	0.982745		2.15909	0.951309	1.30728	0.658123	0.678884	0.805682	2.52044		1.08519	0.968128	2.38619	2.0691	1.48193	0.942139	1.56526	1.14009	2.20382	1.2014		1.87966	0.947433	1.5504	1.00946	1.28191	1.14705	1.49616	1.67599
Il1b	1.48529	0.822319	0.987743	0.803783	1.15388	0.893729		4.8225	0.346627	1.05177	0.927767	0.925001	0.421026	0.604747		2.69291	1.42887	4.29885	6.8429	1.27003	0.64702	1.93047	1.19416	2.8569	2.87809		3.41374	0.459717	2.79361	0.818125	2.88473	3.36723	2.25894	1.15354
Ccl2	0.599611	0.813314	0.564911	1.46877	0.98593	1.48729		0.69571	0.198269	0.309439	0.498753	0.325735	1.37481	0.918277		4.25617	3.49521	2.89681	2.82408	1.62584	3.15451	1.45124	18.7792	2.60856	2.93185		2.4818	0.570581	0.483118	0.14644	0.435608	1.6502	1.33051	1.74212
Cxcl1	0.725328	0.763863	0.527626	0.706526	1.26455	2.13904		0.567114	0.985768	1.45681	1.45598	1.24934	0.810283	1.07452		1.70647	2.05352	1.58443	1.34148	1.10814	1.32847	1.87348	3.17074	1.85627	1.50559		1.51563	0.581897	0.684194	1.46679	1.46679	2.1761	2.1761	2.71679
