# Supplementary material for: Divergent roles of RIPK3 and MLKL in high-fat diet–induced obesity and MAFLD in mice
Source: Life Sci Alliance. 2024 Nov 12;8(1):e202302446. doi: 10.26508/lsa.202302446 (PMC11557689; doi:10.26508/lsa.202302446)
Supplement: Supplementary file 5 [file LSA-2023-02446_SdataF5.xlsx]

## Sheet: Figure 5
Fig. 5B
	Up	Down
WT ND v MLKL-/- ND	436	-477
WT HFD v Mlkl-/- HFD	1111	-948
