# Supplementary material for: Divergent roles of RIPK3 and MLKL in high-fat diet–induced obesity and MAFLD in mice
Source: Life Sci Alliance. 2024 Nov 12;8(1):e202302446. doi: 10.26508/lsa.202302446 (PMC11557689; doi:10.26508/lsa.202302446)
Supplement: Supplementary file 6 [file LSA-2023-02446_SdataF6.xlsx]

## Sheet: Figure 6
Fig. 6B
Relative fold	WT ND									Mlkl-/- ND									WT HFD									Mlkl-/- HFD
Ppara	0.698181	0.687617	0.56986	0.549298	1.13954	1.58644	1.93954	1.89783		0.802427	0.40096	0.504616	0.537318	0.267823	1.47976	1.34177	1.47771		0.673478	1.33493	1.31109	2.53311	1.73884	1.56695	1.07909	1.97077		0.385138	0.257574	0.148388	0.275082	0.890886	0.94345	0.513282	0.986166
Pparg	0.791973	0.43741	0.24245	0.541066	2.55112	1.25094	2.9215	2.36024		0.924926	0.300323	0.34891	0.394179	0.534983	0.444531	2.112	1.21151		1.23092	2.35149	2.70803	1.08989	2.02061	4.07696	1.3316	1.74374		0.266938	0.183772	0.237258	0.581404	1.17538	0.960397	0.790287	0.582352
Fig. 6C
Relative fold	WT ND									Mlkl-/- ND									WT HFD									Mlkl-/- HFD
Cd36	0.966966	0.445079	0.346449	1.04051	0.9458	1.56559	1.82948	2.37937		0.669831	0.137242	0.177052	0.320142	0.810976	0.568501	1.81662	0.922457		2.08255	2.98349	3.14261	1.63738	3.91368	4.49673	2.38041	3.76265		0.332465	0.13801	0.093325	0.382653	1.93454	1.11712	0.766881	0.627293
Vldlr	1.57769	0.523882	0.499416	1.49052	1.30705	2.12846	0.88106	0.663107		0.748624	0.129257	0.190559	0.0741614	2.27334	0.347434	1.66591	0.297263		3.02055	4.74798	6.31075	3.99948	3.6183	10.2022	1.83123	6.50393		0.958475	0.180781	0.05855	0.200241	2.0948	2.5233	0.622356	0.591854
Fabp2	0.943338	0.637012	0.691706	0.705824	1.63956	1.0466	1.19615	1.66064		0.697059	0.283453	0.496207	0.561159	0.694019	0.696693	1.25419	1.15842		1.88934	3.45161	4.72745	8.8062	4.731	4.08437	2.17028	4.39955		0.702645	0.530018	0.229073	0.711537	2.97097	1.81738	0.922636	1.52718
Fabp4	0.77071	1.387	0.530382	0.376012	1.07107	1.96977	1.42146	1.56413		1.92121	1.40213	0.4238	0.48072	0.220075	0.85671	0.805484	1.59223		1.39204	1.39483	3.53969	7.72648	1.6485	2.49214	1.28648	1.82936		0.428708	0.219951	0.200995	0.316706	1.57926	0.71425	0.486484	0.906843
Fig. 6D
Relative fold	WT ND									Mlkl-/- ND									WT HFD									Mlkl-/- HFD
Acaca	0.82591	1.13926	0.617095	0.627607	1.35988	1.03725	1.7352	1.12117		1.01212	0.319751	0.377687	0.521898	0.455793	0.713149	1.59226	1.50872		1.41601	1.62161	1.10548	0.49822	1.73139	1.96893	0.621285	1.15294		0.718571	0.301945	0.212401	1.07785	0.883964	0.608567	0.714236	0.866516
Fasn	1.31098	0.412136	0.770942	0.647833	1.91679	1.06488	1.89171	0.959726		0.416877	0.312125	0.245909	0.509161	1.56449	0.591395	2.08016	1.55692		1.18895	4.03395	1.551	0.977517	1.61406	3.56819	0.44866	1.80274		0.503197	0.339903	0.07595	0.839553	1.04405	0.494895	0.509867	1.24461
Scd1	1.29953	0.90264	0.554364	0.366822	1.75629	2.56807	0.988239	0.940554		1.12855	0.253679	0.217448	0.555492	0.337232	0.731334	0.70514	1.16882		1.94535	2.8316	3.21498	1.55273	1.95313	4.22848	1.50413	1.97632		1.00421	0.185189	0.0714041	0.727266	1.93471	0.451662	0.48436	1.49803
Elovl6	0.749124	0.875711	0.721036	0.572377	1.07477	1.46872	2.14351	1.09161		0.844052	0.28971	0.336162	0.490014	0.385175	0.623743	1.4979	1.2832		0.728604	1.80065	1.43729	0.582725	1.92725	3.26122	0.781388	1.07866		0.584053	0.186727	0.0563677	0.644761	0.520103	0.382819	0.367215	0.864418
Fig. 6E
Relative fold	WT ND									Mlkl-/- ND									WT HFD									Mlkl-/- HFD
Mogat1	0.536863	0.135571	0.407854	1.03643	2.24175	1.37471	3.41794	3.08576		0.730332	0.145403	0.11672	0.312326	1.92269	0.0826481	1.01581	0.680009		3.42742	9.10163	8.10957	3.38727	6.57789	13.1467	2.79844	5.23658		0.126624	0.156705	0.094642	0.50896	4.09858	1.86429	1.29965	1.10967
Dgat1	1.33533	1.1639	0.574924	1.11449	2.3475	0.0187988	4.58161	4.96655		2.47941	0.697669	0.789446	0.959712	0.709128	1.67822	4.73764	4.19511		0.93091	2.6335	2.18191	0.948771	3.87854	2.78757	2.10326	3.62739		1.21728	0.28601	0.199276	0.686457	3.13315	2.48318	1.6164	3.22539
Fig. 6F
Relative fold	WT ND									Mlkl-/- ND									WT HFD									Mlkl-/- HFD
Abcd2	4.76322	1.78007	0.177137	1.26351	0.420576	5.26867	0.467954	0.508189		0.518328	0.105253	0.0975265	0.0632819	0.471209	1.39856	0.758088	0.15346		2.29762	3.31306	6.62356	2.94392	4.11307	8.49737	2.37226	3.61912		0.648841	0.272332	0.201652	0.665005	4.30179	3.54906	0.374734	2.26096
Acca1b	0.791212	0.560567	0.217975	0.737751	2.16371	1.78159	1.39702	2.60347		1.1937	0.484779	0.311572	0.592928	0.452012	0.752648	2.47419	1.62091		1.06432	2.74234	3.50097	1.60247	3.40389	4.30692	3.04762	3.5873		0.539611	0.118344	0.0775137	0.562472	1.88639	1.38014	1.30188	0.857356
Acot3	0.352566	0.158954	0.25902	2.3668	0.82708	2.0087	4.5376	3.86103		0.473821	0.0255115	0.0375964	0.0274179	0.579691	0.0984947	0.337925	0.599309		1.67693	3.58442	1.88788	2.67952	4.30078	2.6307	2.75016	5.28474		0.0822422	0.0215055	0.0185718	0.168734	1.82177	1.56181	0.114737	0.0479876
Fig. 6G
Relative fold	WT ND									Mlkl-/- ND									WT HFD									Mlkl-/- HFD
Plin4	0.853226	0.393245	0.333094	0.976709	1.91057	1.43644	1.61161	2.07125		1.59937	0.482132	0.405423	0.778355	2.93834	0.569987	1.46815	1.42356		2.52976	3.94083	3.92448	1.95274	3.19319	7.98892	1.52573	4.4738		0.315563	0.150883	0.157399	0.356136	2.22068	1.6144	1.05848	0.33344
Cidea	0.905752	0.183288	0.615439	1.88778	0.826558	0.15563	8.02325	5.02348		1.72451	0.0833709	0.056747	0.108946	1.20931	0.0428574	2.34435	0.337436		27.6305	74.1147	21.8216	13.1154	63.2804	53.6381	23.6979	42.5343		0.184627	0.141433	0.180953	2.68829	11.7508	4.45735	1.39348	0.559297
							CD36	fold change over WT ND
							WT ND	MLkl-/- ND	WT HFD	MLkl-/- HFD
							1.10582	0.928033	3.55824	2.52833
							0.664955	0.872604	3.72869	1.64297
							0.949567	0.843577	5.85595	2.25745
							1.27965	0.906617	5.97439	1.03125
									5.04009	0.721567
