# Supplementary material for: Divergent roles of RIPK3 and MLKL in high-fat diet–induced obesity and MAFLD in mice
Source: Life Sci Alliance. 2024 Nov 12;8(1):e202302446. doi: 10.26508/lsa.202302446 (PMC11557689; doi:10.26508/lsa.202302446)
Supplement: Supplementary file 7 [file LSA-2023-02446_SdataF7.xlsx]

## Sheet: Figure 7
Fig 7A
Serum Total Relative abundance of lipid class (data is normalised for median lipid content per mouse)
DG	WT ND	MLKL ND	WT HFD	MLKL HFD		TG	WT ND	MLKL ND	WT HFD	MLKL HFD		COH	WT ND	MLKL ND	WT HFD	MLKL HFD		CE	WT ND	MLKL ND	WT HFD	MLKL HFD		SM	WT ND	MLKL ND	WT HFD	MLKL HFD		CER	WT ND	MLKL ND	WT HFD	MLKL HFD		PC	WT ND	MLKL ND	WT HFD	MLKL HFD		PG	WT ND	MLKL ND	WT HFD	MLKL HFD		PI	WT ND
	3.35784	4.12475	3.27792	5.60717			139.85	124.283	117.039	256.769			2.63894	3.49609	1.22089	5.08472			277.713	267.415	264.1	444.115			2741.19	2855.54	1951.18	2227.44			12.7314	14.6241	18.1806	10.2174			6208.48	6184.97	5175.35	6130.67			0.450179	0.464503	0.866407	1.01168			143.105
	2.53941	4.36402	2.72017	5.06949			116.895	129.295	110.095	214.282			2.45531	4.13517	3.70978	2.43566			285.251	289.519	465.335	331.49			2756.7	2788.87	2852.76	2214.9			11.3021	11.7853	16.9659	8.40343			6002.37	6099.39	9234.73	6641.29			0.395239	0.454832	1.06927	0.767071			149.479
	4.57555	2.849	4.27463	6.11307			160.921	157.271	154.894	185.861			1.87475	1.9623	4.36771	2.3521			209.642	208.23	444.52	277.085			2622.05	2811.5	2987.37	2276.11			9.75768	13.1164	13.1582	27.8525			5776.26	6032.47	9045.65	6569.88			0.524524	0.370379	1.21531	1.09272			127.784
	1.74014	2.56264	5.19234	4.9308			67.0338	125.411	138.492	195.279			1.62465	2.80807	2.79938	2.54653			264.542	336.461	320.425	431.917			2619.06	2510.38	2324.58	2294.78			9.46101	7.06243	9.8144	10.1737			5728.99	5366.89	7182.2	6942.59			0.338174	0.530168	0.493423	0.793767			152.028
	3.04811	3.01459	4.09801	4.90838			130.106	116.121	163.588	187.641			2.97077	2.72777	3.99191	4.43886			303.422	236.984	442.131	480.203			2694.11	2650.13	2670.14	2617.85			7.36275	9.98075	14.3784	12.262			5830.31	5664.68	8255.68	8347.85			0.330731	0.455064	0.874807	1.19079			135.869
	4.63475	4.63746	4.35778	3.34909			125.89	82.8005	185.056	126.79			3.98632	5.05637	5.07283	3.24872			302.872	257.324	469.421	312.48			3048.39	3286.36	2968.65	2181.36			9.02223	11.2346	11.9002	23.3113			6761.28	7167.05	9321.7	6159.76			0.592308	0.640954	1.00931	0.69762			119.45
	4.30075	4.11795	3.38704	3.35525			136.737	106.819	173.666	130.182			5.29122	8.21509	6.24433	3.70139			375.865	511.449	523.403	246.138			3000.37	3447.04	2581.95	2069.11			8.44124	19.1165	20.4572	20.7818			6877.22	7107.37	8314.78	6284.95			0.418084	0.475734	0.998437	0.724771			125.279
	4.17129	5.0471	4.50083	4.42469			109.699	76.6559	174.252	202.495			4.28899	4.82503	6.22587	4.27803			327.775	291.3	668.93	314.817			3393.92	2965.63	3467.96	2417.73			9.75763	9.73467	18.6069	13.1444			7120.59	6357.67	11789.3	7289.09			0.532549	0.526249	1.70289	0.955543			129.754
	5.83869	4.93624		3.21234			66.1675	110.773		212.084			2.37384	5.93745		6.77154			67.6422	300.643		545.727			3429.9	2719.7		2042.36			13.202	7.69362		13.347			7519.63	5847.31		6540.67			2.3003	0.477229		0.988719			105.156
	5.16255			2.68467			376.23			144.781			5.17181			2.82347			950.21			417.51			2320.63			2279.96			9.65777			8.7114			4920.68			7021.28			0.338761			0.579877			63.4462
				3.56774						231.983						4.74988						340.779						2353.12						14.1166						7327.76						0.939502
				3.50626						175.288						3.30734						352.548						2694.17						13.1501						8062.32						1.03389
Fig 7B
Liver Total Relative abundance of lipid class (data is normalised for median lipid content per mouse and processed tissue weight)
DG	WT ND	MLKL ND	WT HFD	MLKL HFD		TG	WT ND	MLKL ND	WT HFD	MLKL HFD		COH	WT ND	MLKL ND	WT HFD	MLKL HFD		CE	WT ND	MLKL ND	WT HFD	MLKL HFD		SM	WT ND	MLKL ND	WT HFD	MLKL HFD		CER	WT ND	MLKL ND	WT HFD	MLKL HFD		PC	WT ND	MLKL ND	WT HFD	MLKL HFD		PG	WT ND	MLKL ND	WT HFD	MLKL HFD		PI	WT ND
	3221.82	2722.8	32320.6	18905.2			13822.5	12412.3	35684.1	20491.1			2.7302	2.75994	5.41347	3.5201			38.8243	131.72	45.8229	48.763			54519	60650.6	85695.6	71554.4			1929.43	2381.07	3675.06	2903.13			122780	137697	219913	157797			243.707	283.511	582.813	320.515			6583.8
	4508.9	3166.54	35454.7	7230.7			13406.6	12928.1	29282.4	15387.9			3.21727	2.97154	5.66352	3.68613			239.289	84.1685	183.982	85.2954			59318.8	58491.3	82026.8	67074			1911.88	2079.67	2645.98	2907.26			141457	137374	176496	146731			258.447	229.327	447.935	285.601			7646.74
	3304.75	4773.34	13145	3258.17			12258	12783.1	21661.6	13840.8			3.13984	2.92256	3.34994	3.74557			116.213	99.5649	40.6818	93.1508			58682.9	57410.9	75141.3	63825.5			2668.52	2577.8	2606.71	3157.42			140630	130397	156056	133339			312.184	250.46	327.266	314.174			7648.27
	4394.47	2978.56	18642.2	13030.4			10293.1	17012.4	22445.6	24964.3			2.79152	3.70685	4.31335	5.32071			143.683	134.73	29.2459	78.7569			48415	74495	70433.8	80097.7			1460.76	2717.48	2663.46	3216.44			110035	167499	168123	175507			220.396	358.121	268.63	375.446			7295.72
	3953.99	3309.08	33454.4	4749.17			13196.2	13173.3	30564.6	18922.9			3.05851	3.01977	4.55814	3.61659			80.9524	110.287	101.465	56.3626			55686.8	54878.5	84013.3	66812.1			1838.19	2308.32	2786.39	2873.94			130417	136837	198173	133410			224.999	278.765	672.101	288.872			7023.03
	9014.24	4388.12	37643.4	4943.28			13208.1	9253.03	42577.8	14974.2			3.17331	2.38921	6.10336	3.62147			111.697	198.625	155.289	73.3056			60590.2	50111	100682	63670.6			2278.13	1620.8	3571.53	2952.63			137415	104778	233504	132095			233.912	267.622	597.807	361.719			7750.86
	5405.73	5673.87	18964.6	10642			15219.9	12612.9	32828.8	21257			3.00446	2.99928	5.54733	4.097			54.2109	137.929	53.4229	73.6945			55697.6	60673.1	95752.1	61843.1			2135.78	2592.64	4292.92	2550.98			136535	137521	236462	132649			278.112	346.48	429.049	257.392			7168.51
	5381.65	3368.98	27907.9	11548			14152.8	10647.9	37652	23180.5			2.91204	2.8942	5.3578	4.64945			58.6775	222.576	133.507	41.6084			52892.1	55190.8	87088.4	75296.9			2063.44	1926.31	3054.37	2788.48			120697	122486	203242	177001			241.124	237.949	528.395	336.772			7254.86
		6107.91	26286.4	16698.9				10345	25537.1	23009.7				2.93271	4.75058	4.84766				129.59	52.4225	36.3379				49653.1	77771.8	71677.9				1834.14	3248.2	2705.83				115014	191509	173861				239.639	403.256	267.211
			85362.7	11794.4					36668.9	24651.8					17.1536	4.78838					178.584	47.0617					104916	74263.6					3847.77	3105.56					287479	179777					764.189	300.518
Fig 7C	WT HFD v Mlkl-/- HFD
Serum Log2 (Fold change)
TG 14:0 16:0 18:2	TG 14:0 18:2 18:2	TG 14:1 16:0 18:1	TG 14:1 18:0 18:2	TG 15:0 18:1 16:0	TG 15:0 18:1 18:1	TG 16:0 16:0 18:2	TG 16:0 18:1 18:2	TG 16:0 18:2 18:2	TG 16:1 18:1 18:2	TG 18:1 18:1 20:4	TG 18:1 18:2 18:2	TG 18:2 18:2 18:2	DG 36:4 -(18:3)	PC 36:4(a-b)	PC 38:3	PC 38:4(a-b-c)	PC 38:7(a-b-c)	PE(P-15:0/22:6)(a-b)	PI 38:4	PI 40:5(a-b)	PS 38:4	PS 38:5	SM 36:3	SM 40:3 (a-b-c)	SM 44:3 (a-b)
0.65852	1.247	0.84984	0.68015	0.5982	0.74511	0.75952	0.87284	1.0866	0.79673	0.59252	0.82752	0.84659	0.81172	-0.71394	-0.93253	-0.86521	-0.70457	0.79752	-0.58861	-0.68299	-0.95253	-1.3508	-0.60901	-0.66918	-0.84122
Fig 7D	WT HFD v Mlkl-/- HFD
Liver Log2 (Fold change)
DG 30:0 -(14:0)	DG 32:0 -(16:0)	DG 32:1 -(16:1)	DG 32:2 -(18:2)	DG 34:1 -(18:1)	DG 34:2 -(16:1)	DG 34:2 -(18:2)	DG 36:1 -(18:1)	DG 36:2 -(18:1)	DG 36:2 -(18:2)	DG 36:3 -(18:2)	DG 36:4 -(18:3)	DG 36:4 -(20:4)	DG 38:4 -(20:3)	DG 38:5 -(20:4)	DG 38:5 -(22:5)	DG 38:6 -(22:6)	TG 14:0 16:0 18:2	TG 14:1 16:0 18:1	TG 14:1 16:1 18:0	TG 14:1 18:0 18:2	TG 14:1 18:1 18:1	TG 16:0 16:0 16:0	TG 16:0 16:1 18:1	TG 16:1 16:1 16:1	TG 16:1 16:1 18:1	TG 16:1 18:1 18:1	TG 16:1 18:1 18:2	CE 16:0	CE 20:1	CE 20:2	CE 24:4
-1.5292	-1.5223	-2.0289	-1.0863	-1.2723	-2.2694	-1.4119	-1.7638	-1.1438	-0.64497	-1.3541	-1.2974	-1.7196	-1.08	-1.292	-2.4754	-2.643	-1.0131	-0.89632	-1.218	-0.91427	-1.1768	-0.73839	-0.66892	-1.5172	-1.2665	-1.0058	-0.71271	-1.0385	-1.9252	-1.4675	-1.5163
Liver Log2 (Fold change)
SM 37:1	SM 41:0	SM 41:1	SM 42:1	SM 43:2 (a-b-c)	SM 40:3 (a-b-c)	SM 41:2(a-b)	Cer(d16:1/22:0)	Cer(d18:2/22:0)	Cer(d20:1/22:0)	Cer(d16:1/16:0)	Cer(d16:1/18:0)	Cer(d17:1/16:0)	Cer(d18:1/14:0)	Cer(d18:1/24:1)	Cer(d18:2/14:0)	Cer(d18:2/16:0)	Cer(d18:2/20:0)	PC 28:0	PC 33:1	PC 33:2	PC 35:5	PC 36:0	PC 36:4(a-b)	PC 38:4(a-b-c)	PC 38:5(a-b)	PC 40:4(a-b)	PC 40:7(a-b-c)	PG 34:1	PG 36:1	PG 36:2	PI 32:1	PI 34:1	PI 35:2	PI 36:4	PI 37:4 (a-b)	PI 39:6	PI 36:1	PI 36:2	PI 38:3(a-b)	PI 38:4	PI 40:4	PI 40:5(a-b)	PE 34:2	PE 34:3(a-b-c)	PE 35:1(a-b)	PE 35:2(a-b)
0.70846	1.0832	1.0773	0.71812	0.77675	-0.76828	-0.64867	1.2646	0.66381	0.64168	-1.1764	-0.87241	-1.3834	-1.3315	-0.81988	-1.2662	-1.0011	-0.84229	0.58538	0.68008	0.70328	0.72206	0.67966	-0.69973	-0.82495	-0.78253	-0.6177	-0.71415	-0.8064	-1.2067	-0.97997	0.61241	0.74366	0.83738	0.67649	0.64329	0.6331	-0.81429	-0.5956	-0.62382	-0.65698	-0.92563	-0.6562	0.78655	1.1308	0.96668	0.63574
[truncated: 18 more columns]
